# Supplementary material for: Association Between a Refined Multidisciplinary Team-Based Care Model and Scalp Cooling Efficacy for Chemotherapy-Induced Alopecia Outcomes Among Breast Cancer Patients: A Single-Institution Retrospective Before–After Study
Source: Healthcare (Basel). 2026 Jul 16;14(14):2148. doi: 10.3390/healthcare14142148 (PMC13411545; doi:10.3390/healthcare14142148)
Supplement: Supplementary file 1 [file healthcare-14-02148-s001.zip]

Archive with 1 entries (1 files):
- healthcare-4379891-supplementary.pdf
